# Supplementary material for: Artepillin C Time−Dependently Alleviates Metabolic Syndrome in Obese Mice by Regulating CREB/CRTC2−BMAL1 Signaling
Source: Nutrients. 2023 Mar 28;15(7):1644. doi: 10.3390/nu15071644 (PMC10096790; doi:10.3390/nu15071644)
Supplement: Supplementary file 1 [file nutrients-15-01644-s001.zip]

Archive with 1 entries (1 files):
- nutrients-2229893-supplementary.pdf
